# Supplementary material for: The motivation to inform others: a field experiment with wild chimpanzees
Source: PeerJ. 2024 Dec 6;12:e18498. doi: 10.7717/peerj.18498 (PMC11627086; doi:10.7717/peerj.18498)
Supplement: Supplemental Information 4 [file peerj-12-18498-s004.r]

install.packages("readxl")
library("readxl")
install.packages("irr")
library("irr")

data <- read_excel("/Users/DerryTaylor/Desktop/PAN_spider/data.xlsx",
                   sheet = "data")

looking_duration_data <- data.frame(data$D.LOOK.30, data$`D.LOOK.30-H`,
                                    data$`D.LOOK.30-O`)

spider_duration_data <- data.frame(data$SPIDER.MOVE, data$`SPIDER.MOVE-H`,
                                   data$`SPIDER.MOVE-O`)
  
  
#Inter-reliability [remove zf-2 observation for they were not looking at the right thing]
##Spider duration
icc(looking_duration_data[-14], model='twoway', type='consistency', unit='single')
##Spider looking duration for 30s 
icc(spider_duration_data[-14],model='twoway', type='consistency', unit='single')
